# Supplementary material for: Physiological and Biochemical Response of Wild Olive (Olea europaea Subsp. europaea var. sylvestris) to Salinity
Source: Front Plant Sci. 2021 Aug 30;12:712005. doi: 10.3389/fpls.2021.712005 (PMC8437259; doi:10.3389/fpls.2021.712005)
Supplement: Supplementary file 3 [file Data_Sheet_3.xlsx]

## Sheet: Growth
	Supplementary Table S1. Growth parameters. Data are mean ± SD (in parenthesis).
	Cultivar	Treatment	Shoot	Shoot	Shoot	Shoot	Root
			increase (cm)	DW (g)	area (cm2)	diameter (mm)	DW (g)
	Koroneiki	Control	31.6 (11.53)	1.17 (0.320)	15.0 (4.67)	3.51 (0.17)	3.41 (0.608)
		NaCl	28.6 (7.11)	0.77 (0.299)	10.9 (2.91)	2.86 (0.15)	2.41 (0.259)
		Mannitol	16.8 (3.54)	0.36 (0.144)	4.32 (1.39)	2.30 (0.19)	2.54 (0.652)
	Leccino	Control	18.2 (2.83)	0.28 (0.058)	5.28 (1.21)	1.96 (0.36)	3.95 (0.777)
		NaCl	12.5 (1.25)	0.13 (0.015)	3.42 (0.99)	1.84 (0.06)	2.45 (0.076)
		Mannitol	10.2 (1.45)	0.13 (0.006)	1.95 (0.37)	1.67 (0.11)	2.85 (0.805)
	WOG 1y	Control	29.1 (3.77)	0.76 (0.139)	11.0 (2.43)	3.03 (0.36)	2.46 (0.268)
		NaCl	24.5 (3.32)	0.56 (0.098)	9.28 (1.65)	2.68 (0.17)	2.91 (0.291)
		Mannitol	11.5 (1.11)	0.23 (0.015)	3.33 (1.07)	1.95 (0.25)	2.18 (0.293)
	WOG 2y	Control	26.5 (2.14)	0.61 (0.109)	10.8 (2.85)	2.64 (0.53)	3.22 (0.315)
		NaCl	21.9 (1.89)	0.45 (0.166)	7.59 (1.00)	2.59 (0.37)	3.24 (0.651)
		Mannitol	12.6 (0.68)	0.21 (0.030)	3.95 (0.58)	1.92 (0.27)	2.64 (0.290)
	WOG 3y	Control	19.1 (7.06)	0.29 (0.070)	6.35 (1.85)	1.99 (0.57)	2.19 (0.362)
		NaCl	19.6 (3.31)	0.25 (0.087)	6.22 (0.55)	2.02 (0.050)	2.15 (0.297)
		Mannitol	10.2 (3.10)	0.16 (0.069)	5.14 (1.78)	1.88 (0.31)	2.63 (0.126)

## Sheet: Ions
	Supplementary Table S2. Values of leaf Na, Cl, Mg, Ca, K and K leakage. Data are mean ± SD (in parenthesis).
	Cultivar	Treatment	Na	Cl	Ca	Mg	K	K leakage
			mg/L	mg/L	mg/L	mg/L	mg/L
	Koroneiki	Control	0.52 (0.016)	7.69 (0.833)	4283 (161.9)	1217 (35.1)	82.88 (2.48)	6.93 (2.37)
		NaCl	8.41 (0.125)	11.41 (0.614)	3317 (142.9)	978 (12.8)	59.07 (0.99)	9.16 (2.92)
		Mannitol	0.49 (0.035)	6.47 (0.626)	2963 (41.6)	757 (46.4)	49.1 (0.86)	7.31 (3.03)
	Leccino	Control	0.46 (0.149)	4.70 (0.309)	4557 (221.9)	1690 (10.0)	63.5 (5.76)	8.49 (1.41)
		NaCl	1.42 (0.070)	9.06 (0.400)	4017 (380.8)	1267 (149.8)	60.1 (2.50)	13.63 (1.74)
		Mannitol	0.39 (0.246)	5.12 (0.021)	3303 (410,2)	1047 (37.9)	59.0 (6.11)	11.39 (3.25)
	WOG 1y	Control	0.35 (0.008)	4.08 (0.031)	4557 (288.7)	1410 (52.9)	76.3 (14.45)	3.87 (1.17)
		NaCl	12.8 (0.376)	12.87 (0.449)	2547 (70.9)	928 (34.0)	78.9 (15.55)	12.74 (1.43)
		Mannitol	0.35 (0.060)	5.44 (1.642)	2797 (124.2)	908 (44.1)	60.5 (4.25)	8.82 (3.90)
	WOG 2y	Control	0.55 (0.060)	3.61 (0.203)	4433 (253.8)	1290 (26.5)	66.8 (0.69)	8.47 (3.06)
		NaCl	13.1 (0.081)	11.16 (0.348)	2953 (73.7)	890 (10.9)	65.4 (1.04)	16.34 (7.55)
		Mannitol	0.65 (0.031)	5.30 (0.748)	3783 (291.4)	823 (43.1)	60.0 (0.426)	8.86 (2.23)
	WOG 3y	Control	0.61 (0.128)	7.90 (0.820)	5493 (761.2)	1377 (47.3)	72.7 (1.81)	6.58 (0.72)
		NaCl	16.52 (0.345)	13.44 (1.711)	3117 (23.1)	876 (9.3)	65.8 (0.04)	13.09 (1.93)
		Mannitol	0.46 (0.113)	6.48 (0.384)	3230 (606.2)	981 (109.1)	67.9 (13.9)	5.32 (0.36)
	Supplementary Table S2a. Values of root Na, Cl, Mg, Ca and K. Data are mean ± SD (in parenthesis).
	Cultivar	Treatment	Na	Cl	Ca	Mg	K
			mg/L	mg/L	mg/L	mg/L	mg/L
	Koroneiki	Control	20.56 (0.90)	57.47 (3.811)	12067 (1026)	2503 (92.4)	84.12 (3.54)
		NaCl	90.58 (10.83)	111.35 (4.608)	10190 (615.1)	2467 (275.4)	70.46 (10.03)
		Mannitol	2.60 (0.139)	4.68 (0.100)	22300 (1418)	3060 (153.9)	48.71 (2.21)
	Leccino	Control	14.60 (0.369)	33.07 (3.027)	10367 (208.2)	2720 (88.9)	77.9 (1.52)
		NaCl	70.32 (2.814)	116.13 (1.174)	10030 (2160)	2633 (592.1)	36.89 (0.653)
		Mannitol	7.49 (1.679)	4.98 (0.267)	15900 (1054)	2510 (101.5)	38.15 (12.05)
	WOG 1y	Control	8.41 (0.008)	24.32 (1.080)	15700 (953.9)	3980 (216.6)	104.16 (10.31)
		NaCl	90.80 (2.242)	105.05 (4.975)	12600 (500.0)	2510 (200.0)	35.71 (4.29)
		Mannitol	3.96 (0.099)	6.85 (0.112)	23567 (1955)	3053 (115.9)	39.4 (1.02)
	WOG 2y	Control	12.59 (0.244)	29.6 (1.958)	11367 (971.3)	2597 (225.5)	57.70 (1.92)
		NaCl	92.38 (1.971)	166.11 (3.232)	7193.3 (601.4)	2200 (141.1)	34.61 (1.11)
		Mannitol	3.15 (0.307)	6.23 (0.774)	16333 (3225)	2820 (293.1)	37.13 (1.49)
	WOG 3y	Control	8.36 (0.050)	11.68 (0.068)	13700 (1908)	2537 (315.6)	40.76 (2.77)
		NaCl	61.00 (2.222)	103.0 (0.286)	6500 (523.1)	1680 (95.4)	35.69 (0.323)
		Mannitol	4.26 (0.093)	8.64 (3.239)	14000 (916.5)	2120 (144.2)	36.32 (3.13)

## Sheet: Photosynthetic and biochemical 
	SupplementaryTable S3. Biochemical markers. Data are mean ± SD (in parenthesis).
	Cultivar	Treatment	Chlorophyll a	Chlorophyll b	Carotenoids	SOD	GPOX	MDA	Proline
			mg/g DW	mg/g DW	mg/g DW	U/mg protein	U/mg protein	nmol/g DW	mg/g DW
	Koroneiki	Control	4.19 (0.092)	1.23 (0.242)	1.49 (0.043)	209.7 (10.46)	0.782 (0.142)	162.7 (6.99)	0.154 (0.019)
		NaCl	3.79 (0.307)	1.48 (0.092)	1.47 (0.161)	131.4 (6.13)	0.400 (0.041)	157.7 (12.36)	0.163 (0.020)
		Mannitol	2.71 (0.273)	1.18 (0.239)	1.29 (0.056)	142.8 (19.48)	0.526 (0.079)	149.1 (4.23)	0.170 (0.022)
	Leccino	Control	3.12 (0.308)	0.92 (0.104)	1.28 (0.135)	1254 (157.4)	0.692 (0.028)	128.8 (4.44)	0.269 (0.023)
		NaCl	3.11 (0.609)	1.05 (0.297)	1.28 (0.205)	2201 (379.4)	0.248 (0.016)	114.4 (18.97)	0.243 (0.041)
		Mannitol	2.18 (0.366)	0.74 (0.061)	0.99 (0.139)	2609 (283.1)	0.362 (0.044)	115.6 (12.63)	0.281 (0.020)
	WOG 1y	Control	4.03 (0.492)	1.45 (0.137)	1.50 (0.151)	143.9 (7.51)	0.528 (0.043)	125.5 (5.90)	0.244 (0.033)
		NaCl	2.35 (0.390)	0.84 (0.332)	0.97 (0.131)	184.7 (18.85)	0.193 (0.043)	117.4 (14.04)	0.263 (0.046)
		Mannitol	2.75 (0.380)	1.47 (0.118)	1.31 (0.125)	427.3 (50.11)	0.182 (0.022)	125.6 (24.19)	0.259 (0.042)
	WOG 2y	Control	2.91 (0.181)	0.73 (0.009)	1.14 (0.077)	782.9 (78.5)	0.630 (0.030)	136.9 (19.94)	0.485 (0.067)
		NaCl	2.76 (0.217)	0.68 (0.079)	1.04 (0.114)	1642 (208.7)	0.135 (0.025)	133.3 (20.98)	0.492 (0.014)
		Mannitol	1.74 (0.435)	0.54 (0.072)	0.85 (0.126)	2710 (82.3)	0.136 (0.032)	107.6 (2.83)	0.376 (0.032)
	WOG 3y	Control	3.10 (0.335)	0.81 (0.118)	1.18 (0.123)	258.1 (19.5)	0.597 (0.055)	203.9 (18.99)	0.439 (0.039)
		NaCl	2.62 (0.188)	0.81 (0.027)	1.08 (0.064)	253.4 (38.2)	0.243 (0.013)	197.7 (25.64)	0.383 (0.046)
		Mannitol	1.89 (0.301)	0.57 (0.099)	0.91 (0.085)	284.4 (24.1)	0.622 (0.035)	200.1 (31.84)	0.336 (0.020)
